# Supplementary material for: Latent class trajectories of socioeconomic position over four time points and mortality: the Uppsala Birth Cohort Study
Source: Eur J Public Health. 2022 Jul 5;32(4):522–7. doi: 10.1093/eurpub/ckac060 (PMC9341739; doi:10.1093/eurpub/ckac060)
Supplement: ckac060_Supplementary_Data [file ckac060_supplementary_data.zip]

Archive with 2 entries (2 files):
- ejph-2021-07-om-0780-File003.docx
- updated _Supplementary file.pdf
